# Supplementary material for: Effect of Carbohydrate Content in a Pre-event Meal on Endurance Performance-Determining Factors: A Randomized Controlled Crossover-Trial
Source: Front Sports Act Living. 2021 May 28;3:664270. doi: 10.3389/fspor.2021.664270 (PMC8192847; doi:10.3389/fspor.2021.664270)
Supplement: Supplementary file 1 [file Data_Sheet_1.xlsx]

## Sheet: Main_SPSS
subjectID	Training status (0=trained, 1=untrained)	vo2max L/min	vo2max ml/kg/min	vo2max ml/kg^-0,75/min	Speed bout 1 (km/t)	Speed bout 2 (km/t)	Speed bout 3 (km/t)	Speed bout 4 (km/t)	Speed bout 5 (km/t)	HIGH LT% of VO2peak	HIGH LT% of VO2max	HIGH individual [LA-b]	HIGH VLT	HIGH OBLA% of VO2peak	HIGH OBLA% of VO2max	HIGH VOBLA	HIGH OC ml/kg^-0,75/min bout1	HIGH OC ml/kg^-0,75/min bout2	HIGH OC ml/kg^-0,75/min bout3	HIGH OC ml/kg^-0,75/min bout4	HIGH OC ml/kg^-0,75/min bout5	HIGH OC ml/kg/min bout1	HIGH OC ml/kg/min bout2	HIGH OC ml/kg/min bout3	HIGH OC ml/kg/min bout4	HIGH OC ml/kg/min bout5	HIGH EC kcal/kg/min bout1	HIGH EC kcal/kg/min bout2	HIGH EC kcal/kg/min bout3	HIGH EC kcal/kg/min bout4	HIGH EC kcal/kg/min bout5	High bout 1 % of VO2max	High bout 2 % of VO2max	High bout 3 % of VO2max	High bout 4 % of VO2max	High bout 5 % of VO2max	HIGH glucose Rest	HIGH glucose WU	HIGH glucose bout1	HIGH glucose bout2	HIGH glucose bout3	HIGH glucose bout4	HIGH glucose bout5	HIGH glucose PostGXT	HIGH La Rest	HIGH La WU	HIGH La bout1	HIGH La bout2	HIGH La bout3
1	0	5.76	75.25	222.547	9.4	10.9	12.9	13.8	16.3	71.714	67.725	3.84	13.133	71.983	67.979	13.211	109.731	124.773	148.947	155.453	186.31	37.14	42.231	50.413	52.615	63.059	0.189	0.218	0.26	0.272		49.355	56.121	66.994	69.92	83.799	5.2	5.2	4.9	5.9	5.6	6.4	8.7	9.1	1.58	1.54	1.17	1.67	3.37
2	0	6.065	72.198	218.572	8	9.6	11.2	12.8	14.5		66.81	3.49	12.577		68.83	12.934	100.161	122.409	127.124	148.101	170.147	33.184	40.555	42.117	49.067	56.371	0.169	0.208	0.217	0.254		45.96	56.17	58.34	67.96	78.08	6.5	6.5	6.6	5.5	5.6	5.7	6.2	7.9	1.52	1.19	1.15	1.49	2.28
3	0	4.777	68.142	197.172	7.1	9.1	11.1	12.9	14.9	83.656	70.236	3.76	11.202	70.215	83.632	11.198	96.957	118.099	137.851	155.25		33.413	40.699	47.506	53.502		0.169	0.207				49.0344	59.7267	69.7162	78.5155		6.3	5.9	5.6	5.5	5.6	5.9	6.2	8.7	1.71	1.71	1.46	2	3.76
5	0	6.44	81.08	242.03	8.9	10.7	12.4	14.1	16.3	81.682	78.727	3.8	14.38	82.217	79.242	14.453	110.101	132.734	161.492	184.226	221.664	37.156	44.794	54.499	62.171	74.805	0.19	0.23	0.281	0.323		45.83	55.31	67.22	76.68	92.26	4.9	3.9	3.4	3.2	3.6	4.5	5.3	6.5	2.46	1.5	1.22	1.22	1.57
6	0	5.126	64.07	191.614	6	7.4	8.8	10.2	11.6	86.793	80.574	3.68	10.454	87.653	81.372	10.627	86.236	97.29	118.421	152.534	164.952	28.763	32.45	39.498	50.876	55.018	0.146	0.167	0.203	0.263		44.893	50.648	61.648	79.407	85.872	5.4	5.3	5.3	5.5	6.2	5.2	5.4	6.1	1.52	1.38	1.05	1.47	1.66
10	0	5.51	70.97	210.708	7.2	8.3	9.6	11.4	12.2	83.52	77.444	4.76	12.413	80.48	74.63	11.766	97.085	111.482	125.996	154.431	161.793	32.849	37.72	42.631	52.252	54.743	0.168	0.193	0.219	0.271		46.29	53.15	60.07	73.63	77.14	7	5.5	5.9	5.6	6	7	6.8	8.6	3.01	2.46	3.38	2.91	2.5
11	0	6.489	66.014	207.862	6.8	7.9	9.4	11	12	79.032	74.351	3.74	10.801	81.162	76.267	11.016	89.44	108.203	129.336	157.483	169.481	28.529	34.514	41.255	50.233	54.06	0.145	0.176	0.215			43.22	52.28	62.49	76.09	81.89	5.8	4.8	5.2	5.3	5.1	5.9	7.7	9.1	1.87	1.44	1.3		2.14
13	0	5.123	78.456	223.025	7.1	9.1	11.6	13.9	15.1	79.891	79.891	3.29	14.136	80.883	80.883	14.396	89.758	114.603	143.442	176.152	186.358	31.575	40.315	50.46	61.967	65.557	0.161	0.205	0.258	0.32		40.25	51.39	64.32	78.98	83.56	3.9	3.6	3.7	4.3	4.8	5.2	6.3	7.3	1.7	0.99	1	1.42	1.2
15	0	5.52	69.35	207.145	7.5	9	10.6	12.7	14.2	80.36	73.725	3.72	11.9	81.76	75.009	12.1	102.989	112.279	135.31	163.107	181.919	34.545	37.661	45.386	54.71	61.02	0.175	0.192	0.233			49.813	54.306	65.445	78.89	87.988	5.7	5.3	5.2	5.6	5.9	7.4	9.4	10	1.54		1.42		1.91
19	0	4.831	73.31	208.874	6.3	7.8	9.3	10.9	12.8	66.278	65.059	3.31	12.673	69.763	68.475	13.31	75.002	91.1	101.743	114.189	135.205	26.334	31.986	35.723	40.093	47.472	0.132	0.164	0.184	0.207		35.92	43.63	48.73	55.51	65.7	7.7	5	5.1	5.3	4.8	5.2	5.1	8.6	1.4	1.01	1.24	0.99	1.08
28	0	5.914	72.48	217.842	7.1	8.9	10.7	12.7	14.4	66.517	66.517	3.5	13.24	68.046	68.046	13.562	103.394	98.044	133.148	139.238	156.829	34.401	32.621	44.301	46.327	52.18	0.175	0.167	0.226	0.239		47.46	45.01	61.12	63.92	71.99	5.1	5.7	5.3	5.2	5.1	5.3	6.4	8.4	1.82	1.2	1	1.12	1.56
8	1	4.338	47.676	147.252	4.5	5.8	6.6	7.6	8.2	59.333	59.333	3.31	4.74	64.333	64.333	5.2	82.8051	103.591	116.523	133.742	144.151	26.81	33.54	37.727	43.302	46.672	0.138	0.173				56.234	70.35	79.132	90.826	97.894	4.8	5.8	4.7	4.4	3.8	4.1	6	4.8		1.01	2.89	4.84	6.02
9	1	5	51.17	160.875	5.8	6.8	6	7.8	8.3	81.6	68.65	4.02	6.851	81.487	68.185	6.84	86.997	93.979	109.523	128.654	133.952	27.636	29.854	34.792	40.869	42.552	0.141		0.153			54.01	58.34	67.99	79.87	83.16	5.6	5.5	4.9	4.6	4.9	5.4	5.9	5.9	1.53	1.72	2.17	2.34	3.93
12	1	3.929	44.295	135.936	4.8	5.6	6.4	7.2	8	58	55.32	3.47	5.694	66.55	63.48	5.939	57.795	71.046	107.238	117.155		18.759	23.06	34.807	38.026		0.095	0.117				42.35	52.06	78.58	85.85		5.7	5.8	5.6	5.7	5.3	4.8		5.1	1	1.17	1.35	3.27	5
16	1	5.657	50.507	164.307	4.2	6.2	7.4	8.5		78.138	78.138	3.29	7.389	83.492	83.492	8.164	57.646	109.257	128.187	141.151		17.72	33.585	39.404	43.389		0.091	0.173	0.204			35.084	66.496	78.017	85.907		6.2	4.9	4.4	4.6	5.4	4.8		7.3	1.57	0.99	1.28	1.96	3.3
17	1	3.916	45.163	137.812	3.8	5.1	6.4	7.1	8.4	61.582	59.319	3.8	6.506	64.289	62.047	6.736	54.984	72.06	81.401	91.241	112.73	17.993	23.581	26.638	29.858	36.89	0.093	0.122				39.84	52.213	58.982	66.112	81.682	5.6	5.3	6.3	5.7	5.2	5.1	5	6.9	1.23	1.5	1.99	2.42	3.71
18	1	4.408	46.107	144.172	4.5	5.4	6.4	7.3	8.3	79.337	78.12	4.56	7.621	78.158	76.959	7.393	67.25	82.509	99.176	110.943	118.346	21.385	26.237	31.537	35.279	37.633	0.11	0.135	0.163	0.182		46.381	56.905	68.4	76.515	81.621	6.1	5.3	5.5	5.5	5.7	5.5	5.4	7.4	1.67	2.26	2.24	2.33	3.15
20	1	3.087	44.157	127.679	4.4	5.4	6	5	6.1	59.5	59.5	3.49	4.722	62.99	62.99	5.015																					6.8	6.5	6.5	4.9	4.1	4	4	4.1	1.21	1.19	2.93	4.67	5.48
25	1	4.404	45.165	141.923	4.4	5.4	6	5	6.1	82.753	82.753	4.16	7.677	82.095	82.095	7.615	77.254	84.346	97.274	111.933	127.157	24.585	26.842	30.956	35.621	40.466	0.125261	0.136757	0.158428	0.183548		54.43	59.43	68.54	78.87	89.59	6.8		5.8	5.4	5.6	5.8	5.6	5.3	1.88	1.86	1.79	2.21	2.23
33	1	4.393	45.572	142.796	4.7	5.2	6.3	6.4	7.4	51.218	51.218	3.62	4.799	52.556	52.556	5.299	74.469	81.259	95.394	98.938	110.663	23.766	25.933	30.444	31.575	35.317	0.122	0.133	0.157	0.163		52.15	56.905	66.804	69.286	77.497	6.7	6	6	5.9	4.2	4.9	5.2	5.1	1.45	1.32	3.43	3.88	5.23
35	1	3.902	48.654	145.6	5.5	6.5	7.2	7.9	8.7	72.816	65.477	3.6	7.916	75.061	67.495	8.068	67.791	84.804	94.764	95.034	110.469	22.597	28.268	31.588	31.678	36.823	0.116	0.146				46.444	58.1	64.924	65.109	75.683	4.5	5.8	5.4	5.2	5.7	5.3	5.2	5.9	1.39	1.26	1.55	2.68	3.02
[truncated: 186 more columns]

## Sheet: Abbreviation
BM	Body mass
CHO	Carbohydrate
EC	Energy cost
FFA	Free fatty acids
HR	Heart rate
V̇O2	Oxygen uptake
VO2max	Maximal oxygen uptake
VO2peak	Peak oxygen uptake
[La-]b	Blood lactate concentration
LT	Lactate threshold
OBLA	Onset of blood lactate accumulation
OC	Oxygen cost
RER	Respiratory exchange ratio
RPE	Rating of perceived exertion
TTE	Time to exhaustion
vLpeak	Peak running velocity
vLT	Velocity at lactate threshold
vOBLA	Velocity at OBLA
WU	Warm up
